# Supplementary material for: Development and Evaluation of Clinical Practice Guidelines for Patients Undergoing Hepatectomy
Source: Healthcare (Basel). 2026 Jul 1;14(13):1939. doi: 10.3390/healthcare14131939 (PMC13362505; doi:10.3390/healthcare14131939)
Supplement: Supplementary file 1 [file healthcare-14-01939-s001.zip]

Archive with 1 entries (1 files):
- healthcare-4322351-supplementary.pdf
